# Supplementary material for: APC Mutation Marks an Aggressive Subtype of BRAF Mutant Colorectal Cancers
Source: Cancers (Basel). 2020 May 6;12(5):1171. doi: 10.3390/cancers12051171 (PMC7281581; doi:10.3390/cancers12051171)
Supplement: Supplementary file 1 [file cancers-12-01171-s001.zip]

Archive with 7 entries (7 files):
- Supplementary Figure S1.png
- Supplementary Figure S2.png
- Supplementary Figure S3.tif
- Supplementary Table S1.xlsx
- Supplementary Table S2.xlsx
- Supplementary Table S3.xlsx
- Supplementary Table S4.xlsx
