# Supplementary material for: APC Mutation Marks an Aggressive Subtype of BRAF Mutant Colorectal Cancers
Source: Cancers (Basel). 2020 May 6;12(5):1171. doi: 10.3390/cancers12051171 (PMC7281581; doi:10.3390/cancers12051171)
Supplement: Supplementary file 1 [file cancers-12-01171-s001.zip › Supplementary Table S1.xlsx]

## Sheet: Sheet1
Supplementary Table S1: Clinicopathological details of patients included in the study. Missing data is denoted by NA.
Individual ID	Patient Age on Diagnosis (yrs)	Sex	Tumor Site	Tumor Side	Stage	CIMP	MSI Status	SurvivalDays	VitalStatus
01CO014	78	Female	hepatic flexure	NA	III	NA	MSI	942.71	LIVING
01CO022	77	Female	Caecum	Right	I	NA	MSI	942.71	LIVING
05CO006	83	Female	Caecum	Right	III	NA	MSI	821.07	LIVING
05CO015	74	Female	Ascending Colon	Right	II	NA	MSI	334.51	DECEASED
05CO032	79	Male	Ascending Colon	Right	III	NA	MSI	851.48	LIVING
05CO039	74	Male	Ascending Colon	Right	II	NA	MSI	547.38	DECEASED
05CO041	79	Female	Ascending Colon	Right	II	NA	MSI	912.3	LIVING
05CO048	78	Female	Ascending Colon	Right	III	NA	MSI	851.48	LIVING
05CO050	67	Female	Caecum	Right	III	NA	MSI	760.25	LIVING
11CO018	74	Male	hepatic flexure	NA	II	NA	MSI	942.71	LIVING
11CO051	61	Female	Ascending Colon	Right	II	NA	MSI	1064.35	LIVING
14CO003	75	Female	Transverse Colon	Right	III	NA	MSI	1277.22	LIVING
22CO006	57	Female	Ascending Colon	Right	III	NA	MSI	851.48	DECEASED
CG212:BRAF.20150914.CG212T	51.217	Female	NA	NA	NA	CIMP-high	MSS
CG268:BRAF.20150914.CG268T	93.0267	Female	Caecum	Right	NA	CIMP-high	MSI
CG284:BRAF.20150914.CG284T	92.1396	Male	hepatic flexure	NA	NA	CIMP-high	MSI
CG304:BRAF.20150914.CG304T	74.5654	Female	Caecum	Right	NA	CIMP-high	MSS
G0818:BRAF.20150914.G0818T	87.6085	Female	Caecum	Right	NA	CIMP-high	MSI
G1091:BRAF.20150914.G1091T	50.9405	Male	Sigmoid Colon	Left	NA	CIMP-high	MSS
G1118:BRAF.20150914.G1118T	78.9596	Male	splenic flexure	Right	NA	CIMP-high	MSS
G1155:BRAF.20150914.G1155T	81.2047	Female	Ascending colon	Right	NA	CIMP-high	MSI
G1171:BRAF.20150914.G1171T	76.4654	Female	Ascending Colon	Right	NA	CIMP-high	MSI
G1179:BRAF.20150914.G1179T	69.629	Male	Transverse Colon	Right	NA	CIMP-high	MSS
G1186:BRAF.20150914.G1186T	84.4052	Female	Transverse Colon	Right	NA	CIMP-high	MSI
G1336:BRAF.20150914.G1336T	84.3751	Female	Caecum	Right	NA	CIMP-high	MSI
G1347:BRAF.20150914.G1347T	63.7919	Female	hepatic flexure	NA	NA	CIMP-high	MSS
G1383:BRAF.20150914.G1383T	63.499	Male	Sigmoid Colon	Left	NA	CIMP-high	MSS
G1509:BRAF.20150914.G1509T	63.0034	Female	NA	NA	NA	CIMP-high	MSI
G418:BRAF.20150914.G418T	NA	Male	NA	NA	NA	CIMP-high	MSS
G682:BRAF.20150914.G682T	67.2991	Female	Ascending Colon	Right	NA	CIMP-high	MSS
G729:BRAF.20150914.G729T	74.9514	Female	Descending Colon	Left	NA	CIMP-high	MSS
G733:BRAF.20150914.G733T	73.065	Female	Caecum	Right	NA	CIMP-high	MSI
G747:BRAF.20150914.G747T	60.7091	Male	Caecum	Right	NA	CIMP-high	MSS
G802:BRAF.20150914.G802T	74.8802	Female	hepatic flexure	NA	NA	CIMP-high	MSS
G920:BRAF.20150914.G920T	56.5503	Female	Descending Colon	Left	NA	CIMP-0/low	MSS
G947:BRAF.20150914.G947T	75.1923	Male	NA	NA	NA	CIMP-high	MSS
G975:BRAF.20150914.G975T	81.3799	Female	Caecum	Right	NA	CIMP-high	MSI
P-0000616-T01-IM3	58	Female	Ascending Colon	Right	I	NA	MSS	590.672	DECEASED
P-0000714-T01-IM3	38	Female	Sigmoid Colon	Left	IV	NA	MSS	415.568	DECEASED
P-0000997-T01-IM3	78	Male	Ascending Colon	Right	III	NA	MSS	957.6	DECEASED
P-0001104-T01-IM3	75	Female	Ascending Colon	Right	IV	NA	MSS	960.64	DECEASED
P-0001237-T01-IM3	46	Male	Transverse Colon	Right	IV	NA	MSI	3517.28	LIVING
P-0001424-T01-IM3	37	Female	Ascending Colon	Right	IV	NA	MSS	433.808	DECEASED
P-0001424-T02-IM3	37	Female	Ascending Colon	Right	IV	NA	MSS	433.808	DECEASED
P-0001649-T01-IM3	74	Male	Hepatic Flexure	NA	II	NA	MSI	117.648	DECEASED
P-0001734-T01-IM3	59	Female	Hepatic Flexure	NA	IV	NA	MSS	304	DECEASED
P-0002327-T01-IM3	60	Female	Sigmoid Colon	Left	IV	NA	MSS	406.448	DECEASED
P-0002339-T01-IM3	76	Female	Transverse Colon	Right	IV	NA	MSS	355.68	DECEASED
P-0002455-T01-IM3	68	Female	Caecum	Right	III	NA	MSI	166.288	DECEASED
P-0002463-T01-IM3	57	Female	Caecum	Right	IV	NA	MSI	538.08	DECEASED
P-0002463-T02-IM5	57	Female	Caecum	Right	IV	NA	MSI	538.08	DECEASED
P-0002487-T01-IM3	45	Female	Caecum	Right	III	NA	MSS	50.768	DECEASED
P-0003046-T01-IM3	55	Male	Sigmoid Colon	Left	IV	NA	MSS	1556.48	LIVING
P-0003124-T01-IM5	54	Male	Transverse Colon	Right	IV	NA	MSS	234.992	DECEASED
P-0004051-T01-IM5	66	Male	Caecum	Right	II	NA	MSI	927.2	LIVING
P-0004140-T01-IM5	59	Male	Transverse Colon	Right	IV	NA	MSS	1390.19	DECEASED
P-0004454-T01-IM5	76	Female	Caecum	Right	IV	NA	MSS	798.608	LIVING
P-0004792-T01-IM5	59	Male	Ascending Colon	Right	III	NA	MSS
P-0004798-T01-IM5	47	Male	Splenic Flexure	Right	IV	NA	MSS	365.712	DECEASED
P-0004954-T01-IM5	70	Male	Ascending Colon	Right	II	NA	MSI
P-0005003-T01-IM5	56	Male	Ascending Colon	Right	IV	NA	MSS	553.28	DECEASED
P-0005011-T01-IM5	47	Male	Sigmoid Colon	Left	IV	NA	MSS	304.912	DECEASED
P-0005487-T01-IM5	54	Male	Splenic Flexure	Right	III	NA	MSS	578.512	DECEASED
P-0005529-T01-IM5	80	Male	Hepatic Flexure	NA	IV	NA	MSI	250.192	DECEASED
P-0005560-T01-IM5	60	Female	Caecum	Right	III	NA	MSI
P-0005670-T01-IM5	47	Female	Ascending Colon	Right	III	NA	MSS	183.312	LIVING
P-0005742-T01-IM5	66	Female	Caecum	Right	IV	NA	MSS	751.792	DECEASED
P-0005888-T01-IM5	38	Female	Descending Colon	Left	IV	NA	MSS	392.16	DECEASED
P-0005961-T01-IM5	45	Male	Sigmoid Colon	Left	III	NA	MSS	116.432	DECEASED
P-0005996-T01-IM5	40	Female	Sigmoid Colon	Left	IV	NA	MSS	355.68	LIVING
P-0006616-T01-IM5	50	Male	Caecum	Right	IV	NA	MSS	432.592	DECEASED
P-0006730-T01-IM5	56	Female	Caecum	Right	IV	NA	MSS	242.288	DECEASED
P-0006906-T01-IM5	75	Female	Caecum	Right	IV	NA	MSS	2161.44	LIVING
P-0007055-T01-IM5	68	Female	Caecum	Right	II	NA	MSI
P-0007090-T02-IM5	47	Male	Transverse Colon	Right	IV	NA	MSS	1715.47	DECEASED
P-0007686-T01-IM5	32	Male	Sigmoid Colon	Left	III	NA	MSS	781.28	LIVING
P-0007688-T01-IM5	81	Female	Ascending Colon	Right	II	NA	MSI
P-0007698-T01-IM5	57	Female	Caecum	Right	IV	NA	MSS	835.088	LIVING
P-0007804-T01-IM5	48	Male	Ascending Colon	Right	IV	NA	MSS	252.32	LIVING
P-0007831-T01-IM5	67	Female	Hepatic Flexure	NA	II	NA	MSI
P-0007979-T01-IM5	56	Male	Rectum	Left	IV	NA	MSS	191.52	DECEASED
P-0007997-T01-IM5	56	Female	Ascending Colon	Right	III	NA	MSI	222.933	DECEASED
P-0008283-T01-IM5	39	Male	Sigmoid Colon	Left	IV	NA	MSS	540.208	LIVING
P-0008350-T02-IM5	59	Female	Caecum	Right	III	NA	MSS	687.04	DECEASED
P-0008467-T01-IM5	43	Female	Sigmoid Colon	Left	IV	NA	MSS	504.64	DECEASED
P-0008721-T01-IM5	74	Female	Ascending Colon	Right	IV	NA	MSI	738.72	LIVING
P-0008729-T01-IM5	78	Male	Ascending Colon	Right	II	NA	MSI
P-0009016-T01-IM5	39	Female	Transverse Colon	Right	IV	NA	MSS	464.208	DECEASED
P-0009157-T01-IM5	51	Male	Ascending Colon	Right	III	NA	MSI
P-0009170-T01-IM5	52	Female	Rectum	Left	IV	NA	MSS	114.608	DECEASED
P-0009303-T01-IM5	64	Male	Sigmoid Colon	Left	IV	NA	MSS	164.16	LIVING
P-0009355-T01-IM5	60	Female	Sigmoid Colon	Left	IV	NA	MSS	569.392	DECEASED
P-0009561-T01-IM5	58	Male	Caecum	Right	III	NA	MSS	886.768	LIVING
P-0009863-T01-IM5	49	Female	Sigmoid Colon	Left	IV	NA	MSS	148.96	DECEASED
P-0009964-T01-IM5	81	Female	Transverse Colon	Right	I	NA	MSI
P-0010098-T01-IM5	52	Male	Sigmoid Colon	Left	IV	NA	MSS	934.192	DECEASED
P-0010125-T01-IM5	68	Female	Rectum	Left	III	NA	MSS	63.84	DECEASED
P-0010308-T01-IM5	67	Female	Caecum	Right	II	NA	MSI
P-0010509-T01-IM5	58	Male	Hepatic Flexure	NA	IV	NA	MSS	1794.51	DECEASED
P-0010710-T01-IM5	26	Male	Proximal Colon	Right	IV	NA	MSS	471.2	DECEASED
P-0010929-T01-IM5	74	Male	Ascending Colon	Right	I	NA	MSI
P-0011545-T01-IM5	73	Female	Ascending Colon	Right	IV	NA	MSS	532	LIVING
P-0012313-T01-IM5	82	Male	Ascending Colon	Right	II	NA	MSI
P-0012554-T01-IM5	82	Male	Hepatic Flexure	NA	IV	NA	MSS	401.28	LIVING
P-0013020-T01-IM5	68	Male	Descending Colon	Left	IV	NA	MSS	401.28	DECEASED
P-0013169-T01-IM5	65	Female	Ascending Colon	Right	III	NA	MSI
P-0013258-T01-IM5	28	Male	Transverse Colon	Right	IV	NA	MSS	516.8	LIVING
P-0013357-T01-IM5	73	Female	Caecum	Right	II	NA	MSI
P-0013374-T01-IM5	79	Female	Caecum	Right	III	NA	MSI
P-0013462-T01-IM5	81	Female	Descending Colon	Left	III	NA	MSI	576.587	LIVING
P-0013551-T01-IM5	66	Female	Sigmoid Colon	Left	IV	NA	MSS	124.64	DECEASED
P-0013758-T01-IM5	62	Male	Caecum	Right	III	NA	MSS	515.888	LIVING
P-0013981-T01-IM5	80	Female	Ascending Colon	Right	III	NA	MSI	54.72	LIVING
T101930	83.5833	female	Ascending Colon	Right	I	NA	NA
T111	71.3333	female	Ascending Colon	Right	I	CIMP-high	MSI
T115875	73.5	female	Ascending Colon	Right	III	NA	NA
T1202	58	female	Caecum	Right	I	CIMP-high	MSI
T1205	58.8333	female	Ascending Colon	Right	IV	CIMP-high	MSS
T1212	67	female	Caecum	Right	II	CIMP-high	MSI
T1225	75	female	Ascending Colon	Right	II	CIMP-high	MSI
T1241	68	female	Caecum	Right	II	CIMP-high	MSI
T1251	63	female	Caecum	Right	III	CIMP-high	MSS
T134258	73.0833	female	Ascending Colon	Right	I	NA	NA
T140903	72.1667	female	Ascending Colon	Right	II	NA	NA
T162841	81.5833	female	Ascending Colon	Right	II	NA	NA
T1748	85.0833	male	Ascending Colon	Right	II	CIMP-high	MSI
T1791	68.3333	male	Caecum	Right	III	CIMP-high	MSI
T180077	73.5	female	Rectum	Left	III	NA	NA
T1849	79.25	male	Ascending Colon	Right	III	CIMP-high	MSI
T189255	77.1667	female	Ascending Colon	Right	II	NA	NA
T197	67.5833	female	Ascending Colon	Right	II	CIMP-high	MSI
T20	51.8333	female	Ascending Colon	Right	III	CIMP-high	MSS
T207	72.8333	female	Ascending Colon	Right	II	CIMP-high	MSI
T2214	76.8333	male	Ascending Colon	Right	IV	CIMP-high	MSS
T2225	82.5	male	Ascending Colon	Right	IV	CIMP-high	MSS
T227039	82.3333	female	Ascending Colon	Right	II	NA	NA
T2281	80.25	male	Ascending Colon	Right	II	CIMP-high	MSI
T229	65.8333	female	Rectum	Left	I	CIMP-0/low	MSS
T229051	77.9167	female	Ascending Colon	Right	II	NA	NA
T230737	76.25	female	Sigmoid Colon	Left	II	NA	NA
T231	58.75	female	Ascending Colon	Right	IV	CIMP-0/low	MSS
T2367	66.25	female	Ascending Colon	Right	IV	CIMP-0/low	MSS
T2372	64.5833	female	Caecum	Right	II	CIMP-high	MSS
T237641	69.1667	female	Ascending Colon	Right	II	NA	NA
T2379	67.1667	female	Ascending Colon	Right	II	CIMP-high	MSI
T242594	84.3333	female	Ascending Colon	Right	IV	NA	NA
T2448	68.5833	female	Caecum	Right	II	CIMP-high	MSI
T2564	62.75	female	Caecum	Right	II	CIMP-high	MSI
T2565	66.25	female	Sigmoid Colon	Left	I	CIMP-high	MSS
T261	69.8333	female	Ascending Colon	Right	II	CIMP-high	MSI
T2624	72.9167	female	Ascending Colon	Right	II	CIMP-high	MSI
T2635	72.9167	female	Sigmoid Colon	Left	III	CIMP-0/low	MSS
T2641	74.6667	female	Sigmoid Colon	Left	II	CIMP-high	MSI
T2664	69.5	male	Ascending Colon	Right	II	CIMP-high	MSS
T267922	76.9167	female	Ascending Colon	Right	I	NA	NA
T2762	75.8333	female	Ascending Colon	Right	III	CIMP-high	MSI
T2765	78.8333	female	Caecum	Right	II	CIMP-0/low	MSS
T2769	67.4167	female	Ascending Colon	Right	III	CIMP-high	MSS
T2775	74.9167	female	Ascending Colon	Right	IV	CIMP-high	MSS
T280091	86.3333	female	Ascending Colon	Right	III	NA	NA
T2808	67.9167	female	Caecum	Right	IV	NA	NA
T292	59.5	female	Ascending Colon	Right	II	CIMP-0/low	MSS
T2932	78.0833	female	Ascending Colon	Right	I	CIMP-high	MSI
T2936	67	female	Ascending Colon	Right	II	CIMP-high	MSI
T2941	73.0833	female	Ascending Colon	Right	II	CIMP-high	NA
T2945	81	female	Ascending Colon	Right	II	NA	NA
T2955	68.6667	female	Ascending Colon	Right	II	CIMP-0/low	MSS
T2974	70.9167	female	Ascending Colon	Right	I	CIMP-0/low	MSS
T3021	76.5833	female	Ascending Colon	Right	III	CIMP-high	MSI
T302124	74.1667	female	Ascending Colon	Right	III	NA	NA
T3024	73.1667	female	Ascending Colon	Right	I	CIMP-high	MSI
T3025	77.0833	female	Ascending Colon	Right	II	CIMP-high	MSI
T3045	65.25	female	Ascending Colon	Right	I	CIMP-0/low	MSS
T3049	74.4167	female	Ascending Colon	Right	I	CIMP-high	MSI
T3062	75	female	Sigmoid Colon	Left	III	CIMP-high	MSS
T3064	75.5	female	Ascending Colon	Right	II	CIMP-high	MSI
T3080	74.6667	female	Ascending Colon	Right	I	CIMP-high	MSI
T3094	74	female	Ascending Colon	Right	II	CIMP-high	MSI
T3152	71.1667	male	Caecum	Right	III	CIMP-high	MSI
T3174	74.4167	male	Ascending Colon	Right	IV	CIMP-high	MSI
T3181	77.0833	male	Ascending Colon	Right	I	CIMP-high	MSI
T3182	82.5	male	Ascending Colon	Right	NA	CIMP-0/low	MSS
T3262	80.9167	female	Caecum	Right	II	CIMP-high	MSI
T3263	70.0833	female	Ascending Colon	Right	II	CIMP-high	MSI
T3269	69.1667	female	Ascending Colon	Right	II	CIMP-high	MSI
T3298	48.4167	male	Sigmoid Colon	Left	IV	CIMP-high	MSS
T33	58.8333	female	Caecum	Right	IV	CIMP-0/low	MSS
T331889	79.25	female	Ascending Colon	Right	II	NA	NA
T3319	74.8333	female	Ascending Colon	Right	IV	CIMP-high	MSI
T3321	71.1667	female	Caecum	Right	II	CIMP-high	MSI
T3351	81.75	male	Ascending Colon	Right	IV	NA	MSS
T3398	75.1667	male	Sigmoid Colon	Left	III	NA	MSS
T341	66.5833	female	Sigmoid Colon	Left	II	CIMP-high	MSI
T3451	82.5	male	Caecum	Right	I	NA	MSI
T346942	69.4167	female	Sigmoid Colon	Left	I	NA	NA
T352983	72	female	Ascending Colon	Right	I	NA	NA
T353	62.8333	female	Sigmoid Colon	Left	III	CIMP-0/low	MSS
T3534	73.5833	male	Ascending Colon	Right	III	CIMP-high	MSS
T3535	84.9167	male	Ascending Colon	Right	II	CIMP-high	MSI
T3640	71.5	female	Ascending Colon	Right	II	CIMP-high	MSI
T3653	70.0833	female	Ascending Colon	Right	I	CIMP-high	MSI
T3658	83.75	female	Ascending Colon	Right	II	CIMP-high	MSI
T3669	78.25	female	Ascending Colon	Right	III	CIMP-high	MSI
T3673	75.6667	female	Caecum	Right	III	CIMP-0/low	MSS
T3676	69.9167	female	Ascending Colon	Right	II	CIMP-high	MSI
T368	63.75	female	Ascending Colon	Right	II	CIMP-high	MSS
T3690	73.25	female	Ascending Colon	Right	II	CIMP-high	MSI
T3724	78.9167	female	Ascending Colon	Right	II	CIMP-high	MSI
T3729	83.9167	male	Ascending Colon	Right	I	CIMP-high	MSI
T390	52.3333	female	Ascending Colon	Right	III	CIMP-high	MSI
T402	64.1667	female	Sigmoid Colon	Left	IV	CIMP-0/low	MSS
T407	69.1667	female	Ascending Colon	Right	II	CIMP-high	MSI
T412	69.0833	female	Ascending Colon	Right	IV	CIMP-0/low	MSS
T419	67.8333	male	Ascending Colon	Right	II	CIMP-0/low	MSS
T4500	79.1667	male	Ascending Colon	Right	NA	CIMP-0/low	MSI
T4520	NA	male	Ascending Colon	Right	NA	CIMP-high	MSS
T458	74.3333	male	Caecum	Right	III	CIMP-high	MSI
T462	75	male	Ascending Colon	Right	II	CIMP-0/low	MSS
T504	76.4167	male	Ascending Colon	Right	III	CIMP-0/low	MSS
T523	73.75	male	Ascending Colon	Right	II	CIMP-high	MSI
T55	62.1667	female	Ascending Colon	Right	II	CIMP-high	MSI
T683	60.4167	male	Sigmoid Colon	Left	IV	CIMP-0/low	MSS
T73	65.3333	female	Ascending Colon	Right	III	CIMP-0/low	MSS
T92	67.3333	female	Ascending Colon	Right	II	CIMP-high	MSI
TCGA-A6-2686-01	81	Female	Caecum	Right	II	CIMP-high	MSI	1126	Deceased
TCGA-A6-3809-01	71	Female	Transverse Colon	Right	II	NA	NA
TCGA-A6-5661-01	80	Female	Ascending Colon	Right	II	CIMP-high	MSI	1020	Living
TCGA-A6-5665-01	84	Female	Ascending Colon	Right	II	CIMP-high	MSI	671	Living
TCGA-A6-6649-01	66	Male	NA	NA	III	CIMP-0/low	MSS	735	Living
TCGA-A6-6653-01	82	Male	Ascending Colon	Right	I	CIMP-high	MSI	742	Living
TCGA-AA-3492-01	90	Female	Ascending Colon	Right	II	CIMP-high	MSI	92	Deceased
TCGA-AA-3664-01	74	Female	Caecum	Right	II	CIMP-high	MSS	1643	Living
TCGA-AA-3684-01	65	Female	Caecum	Right	IV	CIMP-0/low	MSS
TCGA-AA-3713-01	68	Male	Ascending Colon	Right	IV	CIMP-high	MSI	579	Living
TCGA-AA-3715-01	77	Male	Ascending Colon	Right	II	CIMP-high	MSI	579	Deceased
TCGA-AA-3815-01	65	Female	Caecum	Right	II	NA	NA
TCGA-AA-3821-01	81	Female	Hepatic Flexure	NA	I	CIMP-high	MSI	31	Living
TCGA-AA-3833-01	63	Female	Ascending Colon	Right	II	CIMP-high	MSI	485	Living
TCGA-AA-3877-01	83	Female	Transverse Colon	Right	I	CIMP-high	MSI	943	Living
TCGA-AA-3947-01	60	Female	Ascending Colon	Right	II	CIMP-high	MSI	1004	Living
TCGA-AA-3949-01	87	Female	Ascending Colon	Right	III	CIMP-high	MSI	791	Living
TCGA-AA-3966-01	89	Female	Hepatic Flexure	NA	II	CIMP-0/low	MSI	61	Living
TCGA-AA-A01D-01	47	Female	Sigmoid Colon	Left	III	NA	NA
TCGA-AA-A01P-01	80	Female	Ascending Colon	Right	III	CIMP-high	MSI	1158	Deceased
TCGA-AA-A01P-01	80		NA	NA	NA	CIMP-high	NA	1158	Deceased
TCGA-AA-A022-01	88	Female	Caecum	Right	II	NA	NA
TCGA-AA-A02R-01	84	Female	Caecum	Right	II	NA	NA
TCGA-AD-5900-01	67	Male	Ascending Colon	Right	I	CIMP-high	MSI	2	Living
TCGA-AD-6889-01	76	Male	Ascending Colon	Right	II	CIMP-high	MSI	1720	Living
TCGA-AD-A5EJ-01	74	Female	Caecum	Right	II	CIMP-high	MSI	0	Living
TCGA-AM-5821-01	68	Female	Sigmoid Colon	Left	II	CIMP-high	MSI	28	Living
TCGA-AU-6004-01	69	Female	Caecum	Right	I	CIMP-high	MSI	824	Living
TCGA-AY-6196-01	47	Male	Caecum	Right	III	CIMP-0/low	MSS	-9	Living
TCGA-AZ-4614-01	71	Female	NA	NA	IV	CIMP-0/low	MSS	172	Deceased
TCGA-AZ-4615-01	84	Male	NA	NA	III	CIMP-high	MSI	1002	Living
TCGA-AZ-6598-01	77	Female	NA	NA	II	CIMP-high	MSI	1503	Deceased
TCGA-CK-4951-01	79	Female	Ascending Colon	Right	II	CIMP-high	MSI	2134	Deceased
TCGA-CK-4952-01	48	Female	Ascending Colon	Right	III	CIMP-high	MSS	475	Living
TCGA-CK-6746-01	84	Female	Caecum	Right	II	CIMP-high	MSI
TCGA-CM-5861-01	63	Female	Caecum	Right	II	CIMP-high	MSI	457	Living
TCGA-CM-6171-01	77	Female	Ascending Colon	Right	I	CIMP-high	MSI	427	Living
TCGA-D5-6534-01	62	Female	Ascending Colon	Right	II	CIMP-0/low	MSS	1316	Living
TCGA-D5-6540-01	66	Male	Caecum	Right	I	CIMP-high	MSI	491	Living
TCGA-D5-6928-01	80	Male	Ascending Colon	Right	II	CIMP-0/low	MSI	354	Living
TCGA-D5-6930-01	67	Male	Ascending Colon	Right	II	CIMP-high	MSI	46	Living
TCGA-DM-A1HB-01	75	Male	Transverse Colon	Right	III	CIMP-high	MSI	3786	Living
TCGA-DT-5265-01	51	Male	Rectum	Left	II	CIMP-high	MSS	161	Living
TCGA-F4-6570-01	78	Female	Transverse Colon	Right	II	CIMP-high	MSI	188	Deceased
TCGA-G4-6299-01	69	Male	Descending Colon	Left	III	CIMP-high	MSS	2268	Living
TCGA-G4-6302-01	90	Female	Caecum	Right	II	CIMP-0/low	MSI	2047	Deceased
TCGA-G4-6321-01	60	Female	Caecum	Right	III	CIMP-high	MSS	672	Living
TCGA-G4-6586-01	73	Female	Ascending Colon	Right	II	CIMP-high	MSI	1089	Living
TCGA-G4-6588-01	58	Female	Caecum	Right	II	CIMP-high	MSI	796	Living
TCGA-G4-6628-01	78	Male	Caecum	Right	I	CIMP-high	MSI	2424	Living
TCGA-QG-A5Z2-01	61	Male	Caecum	Right	I	CIMP-high	MSI	952	Living
