# Supplementary material for: APC Mutation Marks an Aggressive Subtype of BRAF Mutant Colorectal Cancers
Source: Cancers (Basel). 2020 May 6;12(5):1171. doi: 10.3390/cancers12051171 (PMC7281581; doi:10.3390/cancers12051171)
Supplement: Supplementary file 1 [file cancers-12-01171-s001.zip › Supplementary Table S3.xlsx]

## Sheet: Sheet1
Supplementary Table S3: Sequencing metrics for the RBWH cohort
				Average read depth		Minimum depth for 80% of sequencing
Sample	Total reads generated	Proportion of reads aligned	\	Tumour	Normal	Tumour	Normal	High confidence somatic SNVs identified	Proportion in dbSNP
CG212	179728608	99.8984	7.96429	172.79	166.91	71x	69x	390	10
CG268	198265684	99.891	8.18153	190.92	181.2	77x	74x	3591	6.87831
CG284	183591649	99.8768	8.14848	178.05	153.35	71x	60x	5282	8.93601
CG304	194139056	99.8781	9.56544	185.54	177.8	73x	72x	439	10.9339
G0818	163923408	99.8958	7.87402	159.48	158.3	63x	63x	7167	5.97182
G1091	183140098	99.9118	7.6011	173.22	164.71	69x	67x	528	8.71212
G1118	165144826	99.8977	6.6332	162.91	165.29	64x	66x	458	13.1004
G1155	162369891	99.9103	7.54778	155.65	174.45	63x	69x	2918	9.38999
G1171	174194695	99.8918	10.0823	165.57	185.04	69x	74x	3230	7.02786
G1179	170270229	99.8985	6.30311	157.76	158.19	64x	63x	525	12.1905
G1186	176953170	99.8917	8.90552	169.18	169.66	70x	69x	5010	7.60479
G1336	156965484	99.8766	12.0581	135.81	173.29	57x	73x	3410	8.15249
G1347	178253221	99.8823	7.09749	158.1	136.65	62x	56x	418	14.1148
G1383	198608790	99.9171	12.4033	188.68	155.95	73x	63x	475	12.6316
G1509	166964658	99.8998	6.23319	161.9	169.03	66x	69x	2773	7.86152
G418	170101323	99.8892	9.06805	164	180.14	63x	71x	577	7.62565
G682	185690319	99.8997	6.48334	181.76	162.65	67x	66x	505	8.11881
G729	182942794	99.904	8.38215	174.51	143.73	72x	59x	301	14.9502
G733	161676551	99.8878	23.8284	126.12	187.44	53x	78x	4783	7.86117
G747	200092422	99.8072	8.31907	190.42	142.89	77x	57x	311	11.8971
G802	160627529	99.9083	7.28419	156.89	155.7	63x	63x	588	10.8844
G920	206352433	99.8687	14.7155	171.88	160.19	70x	65x	470	9.14894
G947	155431286	99.8944	7.04177	155.25	155.99	61x	62x	332	13.5542
G975	175316172	99.9032	8.33137	160.59	171.05	65x	68x	6245	8.64692
