# Supplementary material for: APC Mutation Marks an Aggressive Subtype of BRAF Mutant Colorectal Cancers
Source: Cancers (Basel). 2020 May 6;12(5):1171. doi: 10.3390/cancers12051171 (PMC7281581; doi:10.3390/cancers12051171)
Supplement: Supplementary file 1 [file cancers-12-01171-s001.zip › Supplementary Table S4.xlsx]

## Sheet: Supplementary Table S1
Supplementary Table S4: Mutual Exclusivity analyses by pair-wise fishers exact tests
All Mutations					Truncating Mutations
Gene 1	Gene 2	P Value	OR	Event	Gene 1	Gene 2	P Value	OR	Event
TRRAP	ITPR2	6.09e-06	6.01105	Co_Occurance	TNRC6B	CHD8	0.00010512	17.1173	Co_Occurance
KMT2D	CREBBP	1.34e-05	4.36667	Co_Occurance	APC	RNF43	0.000384356	0.202421	Mutually_Exclusive
BCL9	ITPR3	0.000139842	5.0997	Co_Occurance	SMARCA4	GNG12	0.000640488	43.3826	Co_Occurance
WNT16	TNRC6C	0.000164551	6.91242	Co_Occurance	SOX7	WNT1	0.0013245	32.9882	Co_Occurance
WNT16	KMT2D	0.000177914	5.32527	Co_Occurance	APC	ZNRF3	0.00133328	0	Mutually_Exclusive
ITPR2	BCL9L	0.000275297	4.55852	Co_Occurance	PPP3CA	BCL9L	0.003294	14.9031	Co_Occurance
DVL2	CREBBP	0.000298352	5.12913	Co_Occurance	FZD3	CHD8	0.00489383	16.6575	Co_Occurance
CHD8	CLTC	0.000305167	5.74864	Co_Occurance	PYGO2	KMT2D	0.00524428	10.3972	Co_Occurance
ROR2	CREBBP	0.000314633	4.66582	Co_Occurance	SMARCA4	RNF43	0.00652006	Inf	Co_Occurance
CCDC88C	SCRIB	0.00037355	6.74031	Co_Occurance	TNRC6B	NLK	0.00674066	16.4114	Co_Occurance
CREBBP	TLE1	0.00045447	6.38448	Co_Occurance	SOX9	WNT11	0.00674066	16.4114	Co_Occurance
SOX9	AP2A2	0.000457644	7.2828	Co_Occurance	USP8	PPP2R5A	0.00737337	33.0896	Co_Occurance
DVL2	AMER1	0.00048471	5.74833	Co_Occurance	ITPR2	BCL9L	0.00789217	6.48138	Co_Occurance
DVL2	LRP5	0.00048471	5.74833	Co_Occurance	SOX13	ITPR3	0.0081565	29.5706	Co_Occurance
SOX7	AGO2	0.000498589	7.12191	Co_Occurance	TRRAP	TCF7L2	0.00984407	11.1527	Co_Occurance
SMARCA4	PSME4	0.000563883	6.32935	Co_Occurance	WNT16	KMT2D	0.0114383	3.93597	Co_Occurance
TLE4	BCL9L	0.000729534	5.67549	Co_Occurance	SOX13	FZD3	0.0120722	22.446	Co_Occurance
CLTC	AMER1	0.000805404	5.80769	Co_Occurance	WNT1	FZD3	0.0120722	22.446	Co_Occurance
BCL9	TCF7L2	0.000878204	4.77049	Co_Occurance	HECW1	GNG12	0.0120722	22.446	Co_Occurance
ZNRF3	RNF43	0.000910698	3.45194	Co_Occurance	WNT1	GNG12	0.0120722	22.446	Co_Occurance
ITPR3	AXIN1	0.000935403	5.43993	Co_Occurance	TCF4	ITPR1	0.013519	22.4165	Co_Occurance
AMER1	CREBBP	0.00112379	3.92462	Co_Occurance	TCF7	AXIN2	0.0137568	12.079	Co_Occurance
KMT2D	RNF43	0.00132774	2.70005	Co_Occurance	AXIN2	TRRAP	0.0142632	6.78376	Co_Occurance
PSMD1	BCL9L	0.0013812	5.5926	Co_Occurance	RNF43	WNT1	0.0154205	Inf	Co_Occurance
AGO2	ITPR2	0.00143414	4.78543	Co_Occurance	TNRC6C	AXIN2	0.0163748	4.91922	Co_Occurance
FZD8	USP34	0.00157243	4.87911	Co_Occurance	DACT1	SOX13	0.0166758	18.0614	Co_Occurance
TNRC6B	CHD8	0.00166895	4.333	Co_Occurance	MEN1	WNT16	0.0183534	9.30133	Co_Occurance
TRRAP	KMT2D	0.00168706	2.81709	Co_Occurance	FZD3	KMT2D	0.0194735	8.05205	Co_Occurance
CHD8	CREBBP	0.00181864	3.12735	Co_Occurance	MEN1	KMT2D	0.0194735	8.05205	Co_Occurance
CHD8	ITPR3	0.00181864	3.12735	Co_Occurance	USP8	KMT2D	0.0194735	8.05205	Co_Occurance
AXIN2	RNF43	0.00182473	3.808	Co_Occurance	TCF7L2	BCL9L	0.0207842	5.91006	Co_Occurance
TNRC6B	CLTC	0.00194552	5.36441	Co_Occurance	TNRC6B	DACT1	0.0208578	8.21021	Co_Occurance
SMARCA4	TNRC6B	0.0019881	4.44637	Co_Occurance	SOX13	AP2A2	0.021937	15.0769	Co_Occurance
CHD8	KMT2D	0.00200883	3.0017	Co_Occurance	WNT1	AP2A2	0.021937	15.0769	Co_Occurance
DVL2	HECW1	0.00216571	4.19002	Co_Occurance	SOX13	TCF4	0.021937	15.0769	Co_Occurance
PSME4	DAAM1	0.00221942	6.92555	Co_Occurance	TCF7L2	BCL9	0.0234967	7.3612	Co_Occurance
TNRC6B	TLE1	0.00238875	5.88222	Co_Occurance	GNG12	DACT1	0.0244617	13.6199	Co_Occurance
KMT2D	CCDC88C	0.00248332	4.34325	Co_Occurance	GNG12	PSMD1	0.0244617	13.6199	Co_Occurance
BCL9L	TNRC6C	0.00258803	4.03087	Co_Occurance	GNG12	SCRIB	0.0244617	13.6199	Co_Occurance
TNKS	WNT16	0.00291608	4.89674	Co_Occurance	SMARCA4	SCRIB	0.0244617	13.6199	Co_Occurance
SOX7	ROR2	0.00300748	4.92419	Co_Occurance	TNKS2	USP34	0.0244617	13.6199	Co_Occurance
SOX7	PSMD1	0.00300786	6.40144	Co_Occurance	MEN1	AXIN2	0.02533	8.04675	Co_Occurance
SOX9	PSME4	0.00304444	5.48213	Co_Occurance	TNKS	TNRC6C	0.0257668	7.18218	Co_Occurance
BCL9L	TRRAP	0.00305302	3.11099	Co_Occurance	TCF7L2	SOX13	0.0278263	12.9255	Co_Occurance
TLE1	ITPR1	0.00306578	5.55794	Co_Occurance	TRRAP	TCF7	0.0278263	12.9255	Co_Occurance
ZNRF3	AP2A2	0.00311063	4.60558	Co_Occurance	PYGO2	WNT16	0.0298847	6.96093	Co_Occurance
PSME4	AXIN1	0.00312911	6.31961	Co_Occurance	USP34	WNT16	0.0298847	6.96093	Co_Occurance
TCF7L2	TRRAP	0.00364346	3.47088	Co_Occurance	ZNRF3	WNT11	0.0305828	8.46515	Co_Occurance
CHD8	AMER1	0.00384427	3.45141	Co_Occurance	ITPR1	BCL9	0.0307308	13.4243	Co_Occurance
CHD8	AXIN2	0.00384427	3.45141	Co_Occurance	MEN1	TNKS	0.0320357	11.3518	Co_Occurance
TERT	CTNNB1	0.0042977	5.80494	Co_Occurance	TNKS2	TNKS	0.0320357	11.3518	Co_Occurance
FZD8	DVL2	0.00430505	5.03474	Co_Occurance	DACT1	AGO1	0.0334891	10.9082	Co_Occurance
AGO1	AMER1	0.00436261	4.52064	Co_Occurance	PSMD1	AGO1	0.0334891	10.9082	Co_Occurance
ITPR2	KMT2D	0.00447297	3.13299	Co_Occurance	PYGO2	AGO1	0.0334891	10.9082	Co_Occurance
AXIN2	HECW1	0.00467414	3.52571	Co_Occurance	PSMD1	DACT1	0.0334891	10.9082	Co_Occurance
TCF7L2	HECW1	0.00467414	3.52571	Co_Occurance	PYGO2	DACT1	0.0334891	10.9082	Co_Occurance
SMARCA4	CCDC88C	0.00487239	4.4441	Co_Occurance	PPP2R5A	APC	0.0339259	11.2766	Co_Occurance
TNRC6A	TCF7L2	0.00505196	3.9846	Co_Occurance	AXIN1	LRP6	0.0343147	11.2932	Co_Occurance
TNRC6B	AP2A2	0.00512793	4.8524	Co_Occurance	AXIN1	WNT1	0.0343147	11.2932	Co_Occurance
RNF43	SMARCA4	0.0054909	3.06094	Co_Occurance	KMT2D	SCRIB	0.0384457	5.34474	Co_Occurance
EP300	AXIN1	0.00572946	4.76106	Co_Occurance	AXIN1	CREBBP	0.0401786	5.62734	Co_Occurance
ITPR3	SOX9	0.00617327	3.435	Co_Occurance	TCF7L2	GNG12	0.0404547	9.71607	Co_Occurance
BCL9	CREBBP	0.00671538	3.07693	Co_Occurance	SOX7	PPP3CA	0.0404547	9.71607	Co_Occurance
TLE1	BCL9L	0.00708857	4.25828	Co_Occurance	TCF7L2	PPP3CA	0.0404547	9.71607	Co_Occurance
LRP6	AMER1	0.00714065	4.51893	Co_Occurance	TCF7L2	SMARCA4	0.0404547	9.71607	Co_Occurance
CCDC88C	TNRC6B	0.00717822	4.45545	Co_Occurance	SOX7	TNKS2	0.0404547	9.71607	Co_Occurance
CHD8	ITPR2	0.00722178	2.98349	Co_Occurance	TCF7L2	TNKS2	0.0404547	9.71607	Co_Occurance
CREBBP	BCL9L	0.00732594	2.82356	Co_Occurance	ITPR3	CHD8	0.0413738	10.0109	Co_Occurance
ITPR1	CREBBP	0.00791597	3.2267	Co_Occurance	NLK	CHD8	0.0413738	10.0109	Co_Occurance
SCRIB	KMT2D	0.00826005	3.17889	Co_Occurance	SOX13	CHD8	0.0413738	10.0109	Co_Occurance
ITPR2	USP34	0.0083335	3.1188	Co_Occurance	TCF7	CHD8	0.0413738	10.0109	Co_Occurance
NFATC1	DAAM1	0.00844495	4.87739	Co_Occurance	AMER1	RNF43	0.0432558	0.128968	Mutually_Exclusive
AGO2	TCF7L2	0.00846818	3.87389	Co_Occurance	TNRC6B	TRRAP	0.0442497	5.43562	Co_Occurance
TERT	KMT2D	0.00846844	3.93731	Co_Occurance	SOX13	BCL9	0.0489759	8.97791	Co_Occurance
ITPR1	BCL9	0.00883288	3.54086	Co_Occurance	WNT11	BCL9	0.0489759	8.97791	Co_Occurance
USP34	CREBBP	0.00894875	2.68017	Co_Occurance	WNT16	TNRC6C	0.0511682	3.85676	Co_Occurance
ROR2	TRRAP	0.008982	2.93395	Co_Occurance	AGO1	SOX7	0.0548919	7.76782	Co_Occurance
AGO2	DACT1	0.00923914	4.73536	Co_Occurance	DACT1	SOX7	0.0548919	7.76782	Co_Occurance
SOX7	ITPR2	0.00926276	3.861	Co_Occurance	PSMD1	SOX7	0.0548919	7.76782	Co_Occurance
DVL2	TRRAP	0.00940193	3.17197	Co_Occurance	PYGO2	SOX7	0.0548919	7.76782	Co_Occurance
KMT2D	NFATC1	0.00974521	3.2625	Co_Occurance	SCRIB	TCF7L2	0.0548919	7.76782	Co_Occurance
TNRC6B	RNF43	0.010091	3.09094	Co_Occurance	SCRIB	TRRAP	0.0548919	7.76782	Co_Occurance
AXIN2	CTNNB1	0.0101342	4.12017	Co_Occurance	LRP6	CREBBP	0.0570939	8.12682	Co_Occurance
SCRIB	CREBBP	0.0102944	2.99068	Co_Occurance	WNT11	CREBBP	0.0570939	8.12682	Co_Occurance
ITPR3	AP2A2	0.0103236	3.70977	Co_Occurance	PSME4	ZNRF3	0.0578235	3.85629	Co_Occurance
ITPR3	PSME4	0.0103236	3.70977	Co_Occurance	ITPR2	KMT2D	0.0584051	3.3877	Co_Occurance
DVL2	BCL9L	0.0106161	3.54177	Co_Occurance	TNKS	AXIN2	0.0601302	4.79532	Co_Occurance
DAAM1	AXIN1	0.0108854	5.30867	Co_Occurance	BCL9	BCL9L	0.0612984	3.63249	Co_Occurance
BCL9	SMARCA4	0.0109288	3.47104	Co_Occurance	TRRAP	WNT16	0.0620986	4.60345	Co_Occurance
DVL2	TCF7L2	0.0113955	3.61062	Co_Occurance	SOX9	WNT16	0.0648419	3.48328	Co_Occurance
BCL9L	TCF7L2	0.0117182	3.05567	Co_Occurance	AP2A2	KMT2D	0.0650972	3.98659	Co_Occurance
HECW1	TRRAP	0.0118111	2.56812	Co_Occurance	TNRC6C	HECW1	0.0657013	7.41439	Co_Occurance
TLE1	TRRAP	0.0118712	3.71398	Co_Occurance	TNRC6C	NLK	0.0657013	7.41439	Co_Occurance
TRRAP	RNF43	0.012289	2.21067	Co_Occurance	CUL1	KMT2D	0.0662716	5.85659	Co_Occurance
PSME4	TNKS	0.0124465	4.34866	Co_Occurance	HECW1	KMT2D	0.0662716	5.85659	Co_Occurance
TLE4	TNKS	0.0124465	4.34866	Co_Occurance	WNT1	KMT2D	0.0662716	5.85659	Co_Occurance
SMARCA4	ITPR3	0.0125542	2.87527	Co_Occurance	PSMD1	AXIN1	0.067089	6.77285	Co_Occurance
USP34	SMARCA4	0.0126231	3.11297	Co_Occurance	DACT1	PSME4	0.067089	6.77285	Co_Occurance
CREBBP	TRRAP	0.012653	2.43004	Co_Occurance	AP2A2	SOX7	0.0709334	6.45632	Co_Occurance
HECW1	BCL9L	0.012771	2.8465	Co_Occurance	SOX9	ZNRF3	0.0714128	2.94754	Co_Occurance
USP34	BCL9L	0.012771	2.8465	Co_Occurance	SOX13	TNRC6B	0.0747721	6.808	Co_Occurance
SCRIB	CHD8	0.0128015	3.09211	Co_Occurance	TCF7	TNRC6B	0.0747721	6.808	Co_Occurance
CLTC	AGO1	0.0131348	4.27207	Co_Occurance	CHD8	SOX9	0.0768255	4.03557	Co_Occurance
CTBP2	APC	0.013247	3.51072	Co_Occurance	AP2A2	BCL9L	0.0782473	4.20644	Co_Occurance
PSME4	ZNRF3	0.0135009	3.58131	Co_Occurance	TCF4	BCL9L	0.0782473	4.20644	Co_Occurance
TNKS	TNRC6C	0.013527	3.77977	Co_Occurance	AGO1	CHD8	0.0801707	5.99495	Co_Occurance
TNRC6B	ZNRF3	0.0138912	3.19027	Co_Occurance	PSMD1	CHD8	0.0801707	5.99495	Co_Occurance
AMER1	FZD8	0.0139717	3.78233	Co_Occurance	AGO1	ITPR2	0.0801707	5.99495	Co_Occurance
LRP5	FZD8	0.0139717	3.78233	Co_Occurance	TNKS	PSME4	0.086311	5.62695	Co_Occurance
TCF7L2	FZD8	0.0139717	3.78233	Co_Occurance	AXIN2	RNF43	0.0877892	2.40433	Co_Occurance
TCF7L2	SOX7	0.0139717	3.78233	Co_Occurance	RNF43	MEN1	0.0879292	6.67129	Co_Occurance
ROR2	ITPR2	0.0140884	3.15614	Co_Occurance	TCF7L2	SOX7	0.0883875	5.51418	Co_Occurance
TCF7L2	ITPR2	0.0140884	3.15614	Co_Occurance	AXIN2	SOX9	0.0931772	2.97692	Co_Occurance
LRP6	AXIN1	0.0142	4.87632	Co_Occurance	TNRC6C	GNG12	0.0934009	5.55135	Co_Occurance
CREBBP	SOX7	0.0142488	3.31679	Co_Occurance	USP34	BCL9	0.0940574	5.36968	Co_Occurance
ITPR3	SOX7	0.0142488	3.31679	Co_Occurance	BCL9	SOX9	0.0963017	3.56583	Co_Occurance
BCL9	DVL2	0.0142865	3.42558	Co_Occurance	KMT2D	SOX7	0.0992695	3.16914	Co_Occurance
AP2A2	RNF43	0.0147164	3.43201	Co_Occurance	KMT2D	TRRAP	0.0992695	3.16914	Co_Occurance
PSME4	RNF43	0.0147164	3.43201	Co_Occurance
ITPR3	CREBBP	0.0152784	2.40207	Co_Occurance
NFATC1	TLE4	0.0155805	4.08478	Co_Occurance
DACT1	KMT2D	0.0158369	3.54556	Co_Occurance
ITPR3	PSMD1	0.0163253	3.69266	Co_Occurance
TNKS	TNRC6A	0.0170748	3.56027	Co_Occurance
TNKS	CHD8	0.0172158	3.05534	Co_Occurance
TNRC6C	RNF43	0.0172453	2.86621	Co_Occurance
KMT2D	AGO2	0.0177001	2.97413	Co_Occurance
PSME4	DACT1	0.0181539	4.50549	Co_Occurance
TLE4	DACT1	0.0181539	4.50549	Co_Occurance
TCF7L2	LRP5	0.0185791	3.32563	Co_Occurance
AXIN2	CLTC	0.0187762	3.49216	Co_Occurance
CHD8	BCL9	0.0190368	2.71083	Co_Occurance
CHD8	HECW1	0.0191865	2.54596	Co_Occurance
PSME4	TNRC6C	0.0192434	3.84842	Co_Occurance
TNKS	ZNRF3	0.020207	3.21192	Co_Occurance
SOX7	SOX9	0.0204128	3.77277	Co_Occurance
SMARCA4	FZD8	0.0206043	3.42588	Co_Occurance
USP34	LRP5	0.0213051	2.93047	Co_Occurance
USP34	TCF7L2	0.0213051	2.93047	Co_Occurance
CHD8	FZD8	0.02133	3.20391	Co_Occurance
CREBBP	CTBP2	0.0217379	3.26186	Co_Occurance
TNRC6B	ITPR2	0.0218178	3.09007	Co_Occurance
DVL2	TNRC6A	0.0219116	3.33134	Co_Occurance
BCL9L	AGO2	0.0224529	3.08469	Co_Occurance
LRP5	DAAM1	0.0227592	3.71206	Co_Occurance
TCF7L2	TLE1	0.0227592	3.71206	Co_Occurance
DACT1	SOX7	0.0227985	4.18368	Co_Occurance
TLE4	PSME4	0.0231026	4.16253	Co_Occurance
TNRC6A	TRRAP	0.0234898	2.64478	Co_Occurance
TNRC6B	TRRAP	0.0234898	2.64478	Co_Occurance
LRP5	SMARCA4	0.0237399	2.9855	Co_Occurance
SOX9	ZNRF3	0.0245578	2.97908	Co_Occurance
EP300	TRRAP	0.0246494	2.68044	Co_Occurance
SCRIB	AXIN1	0.0257214	3.55867	Co_Occurance
ITPR2	ITPR1	0.0260159	2.90007	Co_Occurance
CLTC	NFATC1	0.0262043	3.50186	Co_Occurance
USP34	ITPR3	0.0265193	2.33153	Co_Occurance
DACT1	AGO1	0.0281802	3.90175	Co_Occurance
BCL9	RNF43	0.0282647	2.42614	Co_Occurance
SOX7	PSME4	0.0288806	3.86495	Co_Occurance
CCDC88C	TERT	0.0288806	3.86495	Co_Occurance
SOX7	TERT	0.0288806	3.86495	Co_Occurance
AXIN2	TRRAP	0.0290357	2.48278	Co_Occurance
KMT2D	DAAM1	0.0294815	3.16782	Co_Occurance
USP34	AP2A2	0.0296861	3.31481	Co_Occurance
CCDC88C	ZNRF3	0.0302869	3.26338	Co_Occurance
SOX7	TNRC6A	0.0304637	3.35668	Co_Occurance
LRP6	ROR2	0.0305685	3.38402	Co_Occurance
APC	CREBBP	0.0309421	2.14925	Co_Occurance
CREBBP	CLTC	0.0310852	2.9955	Co_Occurance
CREBBP	ITPR2	0.0312099	2.3906	Co_Occurance
EP300	ITPR2	0.0315207	2.73004	Co_Occurance
PSMD1	SMARCA4	0.0316308	3.37499	Co_Occurance
KMT2D	ROR2	0.0321105	2.46656	Co_Occurance
BCL9L	SOX7	0.0323504	3.13788	Co_Occurance
USP34	TRRAP	0.0333066	2.24955	Co_Occurance
CTNNB1	EP300	0.0338207	3.26667	Co_Occurance
TERT	EP300	0.0338207	3.26667	Co_Occurance
TERT	SCRIB	0.0338207	3.26667	Co_Occurance
DVL2	CHD8	0.0340288	2.81866	Co_Occurance
NFATC1	CHD8	0.0340288	2.81866	Co_Occurance
ITPR1	TCF7L2	0.0347104	2.98589	Co_Occurance
FZD8	HECW1	0.0350146	3.0203	Co_Occurance
SCRIB	ITPR3	0.0351024	2.50567	Co_Occurance
KMT2D	DVL2	0.0354139	2.68322	Co_Occurance
PSME4	AGO1	0.0355351	3.60424	Co_Occurance
TLE4	AGO1	0.0355351	3.60424	Co_Occurance
CTNNB1	CLTC	0.0355351	3.60424	Co_Occurance
PLCB3	FZD8	0.0359391	3.58836	Co_Occurance
SOX7	FZD8	0.0359391	3.58836	Co_Occurance
ITPR1	SOX7	0.0365752	3.17852	Co_Occurance
BCL9L	SCRIB	0.0368264	2.6846	Co_Occurance
CHD8	RNF43	0.0383526	2.09708	Co_Occurance
ZNRF3	ITPR3	0.0394343	2.23609	Co_Occurance
KMT2D	USP34	0.039704	2.12799	Co_Occurance
TLE4	AMER1	0.0399997	3.10623	Co_Occurance
TERT	AXIN2	0.0399997	3.10623	Co_Occurance
PSME4	LRP5	0.0399997	3.10623	Co_Occurance
TLE4	LRP5	0.0399997	3.10623	Co_Occurance
CTNNB1	ROR2	0.0399997	3.10623	Co_Occurance
PSME4	ROR2	0.0399997	3.10623	Co_Occurance
TLE4	ROR2	0.0399997	3.10623	Co_Occurance
TLE4	TCF7L2	0.0399997	3.10623	Co_Occurance
USP34	EP300	0.040125	2.57757	Co_Occurance
HECW1	SCRIB	0.040125	2.57757	Co_Occurance
SCRIB	APC	0.0406591	2.46897	Co_Occurance
AGO2	NFATC1	0.0409657	3.0549	Co_Occurance
TNKS	NFATC1	0.0409657	3.0549	Co_Occurance
CTBP2	TNKS	0.0413123	3.4307	Co_Occurance
BCL9L	LRP5	0.0419849	2.52647	Co_Occurance
TNRC6C	KMT2D	0.0420024	2.44068	Co_Occurance
DACT1	SMARCA4	0.0420725	3.07645	Co_Occurance
SOX7	KMT2D	0.0436414	2.71804	Co_Occurance
CLTC	SOX7	0.0440187	3.34565	Co_Occurance
PSMD1	FZD7	0.0442161	3.93369	Co_Occurance
ROR2	AMER1	0.0453039	2.66802	Co_Occurance
ITPR1	KMT2D	0.0460375	2.45222	Co_Occurance
TNRC6C	ITPR3	0.0471716	2.59789	Co_Occurance
BCL9L	FZD7	0.0485527	3.23431	Co_Occurance
AXIN1	SOX9	0.0491256	3.23178	Co_Occurance
CTBP2	SOX9	0.0491256	3.23178	Co_Occurance
LRP6	SOX9	0.0491256	3.23178	Co_Occurance
TLE4	AGO2	0.0516215	3.16823	Co_Occurance
CTNNB1	RNF43	0.0517279	2.65579	Co_Occurance
SCRIB	SMARCA4	0.0520395	2.54143	Co_Occurance
AGO2	LRP5	0.0523706	3.02013	Co_Occurance
BCL9	AMER1	0.052642	2.53049	Co_Occurance
CCDC88C	ITPR2	0.0530984	2.9897	Co_Occurance
EP300	NFATC1	0.0532268	2.97816	Co_Occurance
TNRC6A	PSMD1	0.0535558	3.14911	Co_Occurance
PSMD1	CTBP2	0.0537391	3.63453	Co_Occurance
TLE1	CTBP2	0.0537391	3.63453	Co_Occurance
ITPR3	TRRAP	0.0542013	1.93158	Co_Occurance
AXIN1	BCL9L	0.0554419	2.92269	Co_Occurance
CHD8	USP34	0.0556611	2.196	Co_Occurance
CREBBP	CCDC88C	0.0561669	2.63409	Co_Occurance
CREBBP	FZD8	0.0561669	2.63409	Co_Occurance
ITPR3	FZD8	0.0561669	2.63409	Co_Occurance
NFATC1	TRRAP	0.0564826	0.294687	Mutually_Exclusive
SOX9	AMER1	0.0573366	2.82552	Co_Occurance
NFATC1	LRP5	0.0573366	2.82552	Co_Occurance
SOX9	ROR2	0.0573366	2.82552	Co_Occurance
AXIN2	ITPR2	0.0574949	2.57666	Co_Occurance
LRP6	TNRC6C	0.0578011	3.05303	Co_Occurance
DACT1	WNT16	0.0578011	3.05303	Co_Occurance
USP34	CTBP2	0.0593527	2.81603	Co_Occurance
TLE4	DVL2	0.061106	2.98475	Co_Occurance
CTNNB1	NFATC1	0.061106	2.98475	Co_Occurance
TERT	NFATC1	0.061106	2.98475	Co_Occurance
DAAM1	ITPR1	0.0621352	2.98869	Co_Occurance
HECW1	ITPR2	0.0621743	2.21598	Co_Occurance
LRP6	KMT2D	0.0629852	2.75218	Co_Occurance
TCF7L2	CREBBP	0.0633172	2.34134	Co_Occurance
CCDC88C	AGO2	0.0633667	2.9409	Co_Occurance
FZD8	AGO2	0.0633667	2.9409	Co_Occurance
AMER1	TNRC6C	0.0642335	2.6524	Co_Occurance
CHD8	TRRAP	0.0642853	1.98877	Co_Occurance
TLE1	PSME4	0.0643414	3.37435	Co_Occurance
DAAM1	TLE4	0.0643414	3.37435	Co_Occurance
CTBP2	TRRAP	0.0646952	2.5161	Co_Occurance
TNRC6B	HECW1	0.0653089	2.39531	Co_Occurance
TNRC6B	USP34	0.0653089	2.39531	Co_Occurance
AP2A2	BCL9L	0.0658599	2.66316	Co_Occurance
CREBBP	AGO1	0.0679114	2.39834	Co_Occurance
ITPR3	AGO1	0.0679114	2.39834	Co_Occurance
ITPR3	CLTC	0.0679114	2.39834	Co_Occurance
SMARCA4	DVL2	0.0694918	2.55804	Co_Occurance
SMARCA4	SOX9	0.0694918	2.55804	Co_Occurance
PSMD1	CHD8	0.0709666	2.61867	Co_Occurance
TLE1	CHD8	0.0709666	2.61867	Co_Occurance
TLE1	EP300	0.0715	2.84211	Co_Occurance
TLE1	SCRIB	0.0715	2.84211	Co_Occurance
RNF43	USP34	0.0715325	1.98913	Co_Occurance
BCL9	TNRC6C	0.0715955	2.52125	Co_Occurance
SCRIB	ZNRF3	0.0716653	2.29159	Co_Occurance
HECW1	CTNNB1	0.0717474	2.56555	Co_Occurance
HECW1	TERT	0.0717474	2.56555	Co_Occurance
USP34	TERT	0.0717474	2.56555	Co_Occurance
TNRC6B	AMER1	0.073044	2.4973	Co_Occurance
TNRC6A	AXIN2	0.073044	2.4973	Co_Occurance
TNRC6B	ROR2	0.073044	2.4973	Co_Occurance
AMER1	APC	0.0741271	0.351739	Mutually_Exclusive
CTNNB1	KMT2D	0.0744898	2.42846	Co_Occurance
TLE4	KMT2D	0.0744898	2.42846	Co_Occurance
USP34	ITPR1	0.075509	2.24715	Co_Occurance
TLE1	CCDC88C	0.0760173	3.14698	Co_Occurance
CTNNB1	AXIN1	0.0775378	3.11723	Co_Occurance
AP2A2	DACT1	0.0775378	3.11723	Co_Occurance
DACT1	ITPR1	0.0777882	2.74353	Co_Occurance
APC	BCL9	0.0783278	2.14584	Co_Occurance
CREBBP	SMARCA4	0.0783487	2.06437	Co_Occurance
SOX9	CREBBP	0.0792444	2.30582	Co_Occurance
SMARCA4	TNRC6C	0.080361	2.40111	Co_Occurance
USP34	BCL9	0.0805475	2.28865	Co_Occurance
DVL2	RNF43	0.0808663	2.1735	Co_Occurance
TCF7L2	DAAM1	0.0816543	2.70765	Co_Occurance
TCF7L2	PSMD1	0.0816543	2.70765	Co_Occurance
ROR2	TLE1	0.0816543	2.70765	Co_Occurance
FZD8	ITPR1	0.0818387	0	Mutually_Exclusive
TNRC6B	CTNNB1	0.0830225	2.66948	Co_Occurance
TNRC6B	PSME4	0.0830225	2.66948	Co_Occurance
CLTC	KMT2D	0.0838234	2.42799	Co_Occurance
PSMD1	ITPR2	0.0839163	2.95913	Co_Occurance
TLE1	ITPR2	0.0839163	2.95913	Co_Occurance
ITPR2	RNF43	0.0841579	2.02321	Co_Occurance
SCRIB	EP300	0.0841782	2.35245	Co_Occurance
DACT1	RNF43	0.0843361	2.40146	Co_Occurance
ITPR2	ITPR3	0.084528	2.04436	Co_Occurance
ITPR3	CTBP2	0.0858415	2.53478	Co_Occurance
CREBBP	LRP6	0.0858415	2.53478	Co_Occurance
LRP5	CCDC88C	0.0864218	2.86789	Co_Occurance
ROR2	CCDC88C	0.0864218	2.86789	Co_Occurance
TCF7L2	CCDC88C	0.0864218	2.86789	Co_Occurance
KMT2D	AXIN2	0.0870375	2.09154	Co_Occurance
RNF43	TNRC6A	0.087934	2.12861	Co_Occurance
EP300	CLTC	0.0884096	2.79891	Co_Occurance
AGO2	TRRAP	0.0884447	2.34578	Co_Occurance
ITPR3	KMT2D	0.0885533	1.77051	Co_Occurance
TLE1	AGO1	0.0887504	2.94559	Co_Occurance
EP300	CHD8	0.0900226	2.13341	Co_Occurance
BCL9	FZD8	0.0907739	2.73185	Co_Occurance
DACT1	CCDC88C	0.0912227	2.90649	Co_Occurance
AXIN1	FZD8	0.0912227	2.90649	Co_Occurance
DACT1	PLCB3	0.0912227	2.90649	Co_Occurance
AXIN1	SOX7	0.0912227	2.90649	Co_Occurance
ROR2	SMARCA4	0.0916642	2.40507	Co_Occurance
TCF7L2	SMARCA4	0.0916642	2.40507	Co_Occurance
DACT1	ITPR2	0.0925845	2.69673	Co_Occurance
DAAM1	APC	0.0960103	2.38262	Co_Occurance
SMARCA4	SOX7	0.0964505	2.60646	Co_Occurance
SCRIB	RNF43	0.0964903	2.0929	Co_Occurance
WNT16	APC	0.0966945	2.15984	Co_Occurance
AGO2	ITPR1	0.0978426	2.57243	Co_Occurance
KMT2D	BCL9	0.0979188	1.94491	Co_Occurance
SMARCA4	CHD8	0.0995576	2.14197	Co_Occurance
